# Supplementary material for: Constructing Neuron-like Structured NiS2/MOF Composites with Enhanced Regulation of Electron Transport and Active Sites for Oxygen Evolution
Source: Molecules. 2024 Dec 28;30(1):80. doi: 10.3390/molecules30010080 (PMC11721963; doi:10.3390/molecules30010080)
Supplement: Supplementary file 1 [file molecules-30-00080-s001.zip]

Archive with 1 entries (1 files):
- molecules-3368937-supplementary.pdf
